# Supplementary material for: Confidential Audit of Perinatal Mortality in the Republic of Kazakhstan: A Pilot Study
Source: Med Sci (Basel). 2025 Jun 13;13(2):77. doi: 10.3390/medsci13020077 (PMC12194885; doi:10.3390/medsci13020077)
Supplement: Supplementary file 1 [file medsci-13-00077-s001.zip]

Archive with 1 entries (1 files):
- medsci-3695539-supplementary.pdf
